# Supplementary material for: Natural genetic variation quantitatively regulates heart rate and dimension
Source: Nat Commun. 2025 Apr 30;16:4062. doi: 10.1038/s41467-025-59425-7 (PMC12044080; doi:10.1038/s41467-025-59425-7)
Supplement: Supplementary file 9 — Data S3 [file 41467_2025_59425_MOESM9_ESM.xlsx]

## Sheet: sample number
plotID_gene_editor	gene	editor	phenotype	temperature	number of embryos
adprhl1_group_Cas9	adprhl1	Cas9	normal	21C	21
adprhl1_group_Cas9	adprhl1	Cas9	normal	28C	19
adprhl1_group_Cas9	adprhl1	Cas9	normal	35C	18
adprhl1_group_Cas9	adprhl1	Cas9	cardiac	21C	13
adprhl1_group_Cas9	adprhl1	Cas9	cardiac	28C	11
adprhl1_group_Cas9	adprhl1	Cas9	cardiac	35C	12
adprhl1_group_Cas9	Mock	NA	normal	21C	11
adprhl1_group_Cas9	Mock	NA	normal	28C	11
adprhl1_group_Cas9	Mock	NA	normal	35C	10
adprhl1_group_evoBE4max	adprhl1	evoBE4max	normal	21C	4
adprhl1_group_evoBE4max	adprhl1	evoBE4max	normal	28C	4
adprhl1_group_evoBE4max	adprhl1	evoBE4max	normal	35C	4
adprhl1_group_evoBE4max	adprhl1	evoBE4max	cardiac	21C	6
adprhl1_group_evoBE4max	adprhl1	evoBE4max	cardiac	28C	6
adprhl1_group_evoBE4max	adprhl1	evoBE4max	cardiac	35C	6
adprhl1_group_evoBE4max	Mock	NA	normal	21C	12
adprhl1_group_evoBE4max	Mock	NA	normal	28C	12
adprhl1_group_evoBE4max	Mock	NA	normal	35C	12
blzf1_group_Cas9	blzf1	Cas9	normal	21C	20
blzf1_group_Cas9	blzf1	Cas9	normal	28C	21
blzf1_group_Cas9	blzf1	Cas9	normal	35C	22
blzf1_group_Cas9	blzf1	Cas9	cardiac	21C	13
blzf1_group_Cas9	blzf1	Cas9	cardiac	28C	13
blzf1_group_Cas9	blzf1	Cas9	cardiac	35C	12
blzf1_group_Cas9	Mock	NA	normal	21C	12
blzf1_group_Cas9	Mock	NA	normal	28C	11
blzf1_group_Cas9	Mock	NA	normal	35C	11
blzf1_group_evoBE4max	blzf1	evoBE4max	normal	21C	21
blzf1_group_evoBE4max	blzf1	evoBE4max	normal	28C	22
blzf1_group_evoBE4max	blzf1	evoBE4max	normal	35C	22
blzf1_group_evoBE4max	blzf1	evoBE4max	cardiac	21C	9
blzf1_group_evoBE4max	blzf1	evoBE4max	cardiac	28C	9
blzf1_group_evoBE4max	blzf1	evoBE4max	cardiac	35C	9
blzf1_group_evoBE4max	Mock	NA	normal	21C	11
blzf1_group_evoBE4max	Mock	NA	normal	28C	12
blzf1_group_evoBE4max	Mock	NA	normal	35C	12
btbd1_group_Cas9	btbd1	Cas9	normal	21C	19
btbd1_group_Cas9	btbd1	Cas9	normal	28C	21
btbd1_group_Cas9	btbd1	Cas9	normal	35C	18
btbd1_group_Cas9	btbd1	Cas9	cardiac	21C	15
btbd1_group_Cas9	btbd1	Cas9	cardiac	28C	15
btbd1_group_Cas9	btbd1	Cas9	cardiac	35C	14
btbd1_group_Cas9	Mock	NA	normal	21C	12
btbd1_group_Cas9	Mock	NA	normal	28C	12
btbd1_group_Cas9	Mock	NA	normal	35C	9
btbd1_group_evoBE4max	btbd1	evoBE4max	normal	21C	15
btbd1_group_evoBE4max	btbd1	evoBE4max	normal	28C	15
btbd1_group_evoBE4max	btbd1	evoBE4max	normal	35C	15
btbd1_group_evoBE4max	btbd1	evoBE4max	cardiac	21C	9
btbd1_group_evoBE4max	btbd1	evoBE4max	cardiac	28C	9
btbd1_group_evoBE4max	btbd1	evoBE4max	cardiac	35C	9
btbd1_group_evoBE4max	Mock	NA	normal	21C	12
btbd1_group_evoBE4max	Mock	NA	normal	28C	12
btbd1_group_evoBE4max	Mock	NA	normal	35C	12
gpc5a_group_Cas9	gpc5a	Cas9	normal	21C	18
gpc5a_group_Cas9	gpc5a	Cas9	normal	28C	17
gpc5a_group_Cas9	gpc5a	Cas9	normal	35C	18
gpc5a_group_Cas9	gpc5a	Cas9	cardiac	21C	6
gpc5a_group_Cas9	gpc5a	Cas9	cardiac	28C	6
gpc5a_group_Cas9	gpc5a	Cas9	cardiac	35C	6
gpc5a_group_Cas9	Mock	NA	normal	21C	11
gpc5a_group_Cas9	Mock	NA	normal	28C	11
gpc5a_group_Cas9	Mock	NA	normal	35C	10
gse1_group_Cas9	gse1	Cas9	normal	21C	26
gse1_group_Cas9	gse1	Cas9	normal	28C	21
gse1_group_Cas9	gse1	Cas9	normal	35C	25
gse1_group_Cas9	gse1	Cas9	cardiac	21C	9
gse1_group_Cas9	gse1	Cas9	cardiac	28C	9
gse1_group_Cas9	gse1	Cas9	cardiac	35C	10
gse1_group_Cas9	Mock	NA	normal	21C	11
gse1_group_Cas9	Mock	NA	normal	28C	12
gse1_group_Cas9	Mock	NA	normal	35C	12
IRF1_group_Cas9	IRF1	Cas9	normal	21C	15
IRF1_group_Cas9	IRF1	Cas9	normal	28C	16
IRF1_group_Cas9	IRF1	Cas9	normal	35C	18
IRF1_group_Cas9	IRF1	Cas9	cardiac	21C	11
IRF1_group_Cas9	IRF1	Cas9	cardiac	28C	11
IRF1_group_Cas9	IRF1	Cas9	cardiac	35C	10
IRF1_group_Cas9	Mock	NA	normal	21C	12
IRF1_group_Cas9	Mock	NA	normal	28C	11
IRF1_group_Cas9	Mock	NA	normal	35C	12
pcdh17_group_Cas9	pcdh17	Cas9	normal	21C	20
pcdh17_group_Cas9	pcdh17	Cas9	normal	28C	21
pcdh17_group_Cas9	pcdh17	Cas9	normal	35C	19
pcdh17_group_Cas9	pcdh17	Cas9	cardiac	21C	14
pcdh17_group_Cas9	pcdh17	Cas9	cardiac	28C	14
pcdh17_group_Cas9	pcdh17	Cas9	cardiac	35C	14
pcdh17_group_Cas9	Mock	NA	normal	21C	11
pcdh17_group_Cas9	Mock	NA	normal	28C	11
pcdh17_group_Cas9	Mock	NA	normal	35C	11
phka2_group_Cas9	phka2	Cas9	normal	21C	13
phka2_group_Cas9	phka2	Cas9	normal	28C	13
phka2_group_Cas9	phka2	Cas9	normal	35C	13
phka2_group_Cas9	phka2	Cas9	cardiac	21C	6
phka2_group_Cas9	phka2	Cas9	cardiac	28C	7
phka2_group_Cas9	phka2	Cas9	cardiac	35C	7
phka2_group_Cas9	Mock	NA	normal	21C	12
phka2_group_Cas9	Mock	NA	normal	28C	12
phka2_group_Cas9	Mock	NA	normal	35C	12
phka2_group_evoBE4max	phka2	evoBE4max	normal	21C	20
phka2_group_evoBE4max	phka2	evoBE4max	normal	28C	20
phka2_group_evoBE4max	phka2	evoBE4max	normal	35C	20
phka2_group_evoBE4max	phka2	evoBE4max	cardiac	21C	8
phka2_group_evoBE4max	phka2	evoBE4max	cardiac	28C	8
phka2_group_evoBE4max	phka2	evoBE4max	cardiac	35C	8
phka2_group_evoBE4max	Mock	NA	normal	21C	9
phka2_group_evoBE4max	Mock	NA	normal	28C	9
phka2_group_evoBE4max	Mock	NA	normal	35C	9
PTPRD_group_Cas9	PTPRD	Cas9	normal	21C	19
PTPRD_group_Cas9	PTPRD	Cas9	normal	28C	19
PTPRD_group_Cas9	PTPRD	Cas9	normal	35C	19
PTPRD_group_Cas9	PTPRD	Cas9	cardiac	21C	10
PTPRD_group_Cas9	PTPRD	Cas9	cardiac	28C	10
PTPRD_group_Cas9	PTPRD	Cas9	cardiac	35C	10
PTPRD_group_Cas9	Mock	NA	normal	21C	8
PTPRD_group_Cas9	Mock	NA	normal	28C	9
PTPRD_group_Cas9	Mock	NA	normal	35C	9
PTPRD_group_evoBE4max	PTPRD	evoBE4max	normal	21C	18
PTPRD_group_evoBE4max	PTPRD	evoBE4max	normal	28C	18
PTPRD_group_evoBE4max	PTPRD	evoBE4max	normal	35C	18
PTPRD_group_evoBE4max	PTPRD	evoBE4max	cardiac	21C	7
PTPRD_group_evoBE4max	PTPRD	evoBE4max	cardiac	28C	8
PTPRD_group_evoBE4max	PTPRD	evoBE4max	cardiac	35C	8
PTPRD_group_evoBE4max	Mock	NA	normal	21C	9
PTPRD_group_evoBE4max	Mock	NA	normal	28C	9
PTPRD_group_evoBE4max	Mock	NA	normal	35C	9
rrad_group_Cas9	rrad	Cas9	normal	21C	16
rrad_group_Cas9	rrad	Cas9	normal	28C	17
rrad_group_Cas9	rrad	Cas9	normal	35C	17
rrad_group_Cas9	rrad	Cas9	cardiac	21C	16
rrad_group_Cas9	rrad	Cas9	cardiac	28C	17
rrad_group_Cas9	rrad	Cas9	cardiac	35C	17
rrad_group_Cas9	Mock	NA	normal	21C	11
rrad_group_Cas9	Mock	NA	normal	28C	10
rrad_group_Cas9	Mock	NA	normal	35C	10
rrad_group_evoBE4max	rrad	evoBE4max	normal	21C	15
rrad_group_evoBE4max	rrad	evoBE4max	normal	28C	15
rrad_group_evoBE4max	rrad	evoBE4max	normal	35C	15
rrad_group_evoBE4max	rrad	evoBE4max	cardiac	21C	17
rrad_group_evoBE4max	rrad	evoBE4max	cardiac	28C	18
rrad_group_evoBE4max	rrad	evoBE4max	cardiac	35C	18
rrad_group_evoBE4max	Mock	NA	normal	21C	11
rrad_group_evoBE4max	Mock	NA	normal	28C	12
rrad_group_evoBE4max	Mock	NA	normal	35C	12
SEC61A1_group_Cas9	SEC61A1	Cas9	normal	21C	28
SEC61A1_group_Cas9	SEC61A1	Cas9	normal	28C	28
SEC61A1_group_Cas9	SEC61A1	Cas9	normal	35C	29
SEC61A1_group_Cas9	SEC61A1	Cas9	cardiac	21C	5
SEC61A1_group_Cas9	SEC61A1	Cas9	cardiac	28C	6
SEC61A1_group_Cas9	SEC61A1	Cas9	cardiac	35C	7
SEC61A1_group_Cas9	Mock	NA	normal	21C	11
SEC61A1_group_Cas9	Mock	NA	normal	28C	12
SEC61A1_group_Cas9	Mock	NA	normal	35C	12
zrsr2_group_Cas9	zrsr2	Cas9	normal	21C	22
zrsr2_group_Cas9	zrsr2	Cas9	normal	28C	23
zrsr2_group_Cas9	zrsr2	Cas9	normal	35C	23
zrsr2_group_Cas9	zrsr2	Cas9	cardiac	21C	10
zrsr2_group_Cas9	zrsr2	Cas9	cardiac	28C	12
zrsr2_group_Cas9	zrsr2	Cas9	cardiac	35C	12
zrsr2_group_Cas9	Mock	NA	normal	21C	12
zrsr2_group_Cas9	Mock	NA	normal	28C	12
zrsr2_group_Cas9	Mock	NA	normal	35C	12
