# Supplementary material for: Natural genetic variation quantitatively regulates heart rate and dimension
Source: Nat Commun. 2025 Apr 30;16:4062. doi: 10.1038/s41467-025-59425-7 (PMC12044080; doi:10.1038/s41467-025-59425-7)
Supplement: Supplementary file 10 — Data S4 [file 41467_2025_59425_MOESM10_ESM.xlsx]

## Sheet: p-values
Gene_group_editor	Phenotype	p_value	Temperature
adprhl1_Cas9	normal	0.049	21C
adprhl1_Cas9	normal	0.137	28C
adprhl1_Cas9	normal	0.25	35C
adprhl1_evoBE4max	normal	0.129	21C
adprhl1_evoBE4max	normal	0.042	28C
adprhl1_evoBE4max	normal	0.953	35C
blzf1_Cas9	normal	0.741	21C
blzf1_Cas9	normal	0.984	28C
blzf1_Cas9	normal	0.104	35C
blzf1_evoBE4max	normal	0.009	21C
blzf1_evoBE4max	normal	0	28C
blzf1_evoBE4max	normal	0.015	35C
btbd1_Cas9	normal	0.009	21C
btbd1_Cas9	normal	0.033	28C
btbd1_Cas9	normal	0.269	35C
btbd1_evoBE4max	normal	0.002	21C
btbd1_evoBE4max	normal	0.038	28C
btbd1_evoBE4max	normal	0.032	35C
gpc5a_Cas9	normal	0.053	21C
gpc5a_Cas9	normal	0.452	28C
gpc5a_Cas9	normal	0.018	35C
gse1_Cas9	normal	0.039	21C
gse1_Cas9	normal	0.779	28C
gse1_Cas9	normal	0.455	35C
IRF1_Cas9	normal	0.057	21C
IRF1_Cas9	normal	0.374	28C
IRF1_Cas9	normal	0.079	35C
pcdh17_Cas9	normal	0.71	21C
pcdh17_Cas9	normal	0.889	28C
pcdh17_Cas9	normal	0.605	35C
phka2_Cas9	normal	0.301	21C
phka2_Cas9	normal	0.242	28C
phka2_Cas9	normal	0.01	35C
phka2_evoBE4max	normal	0.383	21C
phka2_evoBE4max	normal	0.465	28C
phka2_evoBE4max	normal	0.258	35C
PTPRD_Cas9	normal	0.852	21C
PTPRD_Cas9	normal	0.844	28C
PTPRD_Cas9	normal	0.14	35C
PTPRD_evoBE4max	normal	0.607	21C
PTPRD_evoBE4max	normal	0.105	28C
PTPRD_evoBE4max	normal	0.16	35C
rrad_Cas9	normal	0.001	21C
rrad_Cas9	normal	0.022	28C
rrad_Cas9	normal	0.007	35C
rrad_evoBE4max	normal	0.058	21C
rrad_evoBE4max	normal	0.113	28C
rrad_evoBE4max	normal	0.004	35C
SEC61A1_Cas9	normal	0.195	21C
SEC61A1_Cas9	normal	0.469	28C
SEC61A1_Cas9	normal	0.366	35C
zrsr2_Cas9	normal	0.008	21C
zrsr2_Cas9	normal	0.135	28C
zrsr2_Cas9	normal	0.014	35C
adprhl1_Cas9	cardiac	0.009	21C
adprhl1_Cas9	cardiac	0.038	28C
adprhl1_Cas9	cardiac	0.006	35C
adprhl1_evoBE4max	cardiac	0.146	21C
adprhl1_evoBE4max	cardiac	0.035	28C
adprhl1_evoBE4max	cardiac	0.291	35C
blzf1_Cas9	cardiac	0.006	21C
blzf1_Cas9	cardiac	0.002	28C
blzf1_Cas9	cardiac	0	35C
blzf1_evoBE4max	cardiac	0.044	21C
blzf1_evoBE4max	cardiac	0.016	28C
blzf1_evoBE4max	cardiac	0.041	35C
btbd1_Cas9	cardiac	0.001	21C
btbd1_Cas9	cardiac	0.003	28C
btbd1_Cas9	cardiac	0.027	35C
btbd1_evoBE4max	cardiac	0.001	21C
btbd1_evoBE4max	cardiac	0.014	28C
btbd1_evoBE4max	cardiac	0.177	35C
gpc5a_Cas9	cardiac	0.044	21C
gpc5a_Cas9	cardiac	0.725	28C
gpc5a_Cas9	cardiac	0.875	35C
gse1_Cas9	cardiac	0.323	21C
gse1_Cas9	cardiac	0.001	28C
gse1_Cas9	cardiac	0.011	35C
IRF1_Cas9	cardiac	0.001	21C
IRF1_Cas9	cardiac	0.007	28C
IRF1_Cas9	cardiac	0.03	35C
pcdh17_Cas9	cardiac	0.427	21C
pcdh17_Cas9	cardiac	0.027	28C
pcdh17_Cas9	cardiac	0.584	35C
phka2_Cas9	cardiac	0.028	21C
phka2_Cas9	cardiac	0.291	28C
phka2_Cas9	cardiac	0.038	35C
phka2_evoBE4max	cardiac	0.423	21C
phka2_evoBE4max	cardiac	0.321	28C
phka2_evoBE4max	cardiac	0.441	35C
PTPRD_Cas9	cardiac	0.0753	21C
PTPRD_Cas9	cardiac	0.487	28C
PTPRD_Cas9	cardiac	0.968	35C
PTPRD_evoBE4max	cardiac	0.491	21C
PTPRD_evoBE4max	cardiac	0.386	28C
PTPRD_evoBE4max	cardiac	0.289	35C
rrad_Cas9	cardiac	0.017	21C
rrad_Cas9	cardiac	0.725	28C
rrad_Cas9	cardiac	0.003	35C
rrad_evoBE4max	cardiac	0.132	21C
rrad_evoBE4max	cardiac	0.917	28C
rrad_evoBE4max	cardiac	0.611	35C
SEC61A1_Cas9	cardiac	0.308	21C
SEC61A1_Cas9	cardiac	0.18	28C
SEC61A1_Cas9	cardiac	0.352	35C
zrsr2_Cas9	cardiac	0.869	21C
zrsr2_Cas9	cardiac	0.214	28C
zrsr2_Cas9	cardiac	0.799	35C
